# Supplementary material for: The Patterns of Intraspecific Variations in Mass of Nectar Sugar along a Phylogeny Distinguish Native from Non-Native Plants in Urban Greenspaces in Southern England
Source: Plants (Basel). 2023 Sep 14;12(18):3270. doi: 10.3390/plants12183270 (PMC10534836; doi:10.3390/plants12183270)
Supplement: Supplementary file 1 [file plants-12-03270-s001.zip]

Archive with 6 entries (6 files):
- Table S2.pdf
- Table S3_nectar_data_analyzed.txt
- Table S4_nectar_data_analyzed_phylosignal.txt
- File S1_tree_nectar.tre
- File S2 rscript_nectar.R
- Table S1.pdf
