# Supplementary material for: The Patterns of Intraspecific Variations in Mass of Nectar Sugar along a Phylogeny Distinguish Native from Non-Native Plants in Urban Greenspaces in Southern England
Source: Plants (Basel). 2023 Sep 14;12(18):3270. doi: 10.3390/plants12183270 (PMC10534836; doi:10.3390/plants12183270)
Supplement: Supplementary file 1 [file plants-12-03270-s001.zip › Table S3_nectar_data_analyzed.txt]

species	genus	family	origin	life_form	Nectar_mass_mean	Nectar_mass_SD	Nectar_mass_N_flowers	Nectar_conc_mean	Nectar_conc_SD	Nectar_conc_N	FU_category	Sugar_per_FU_ug
Ceanothus_thyrsiflorus	Ceanothus	Rhamnaceae	non-native	shrub	21.1	13.38	24	NA	NA	NA	single_thyrse	3316.29
Lavandula_angustifolia	Lavandula	Lamiaceae	non-native	shrub	118.9	64.68	22	61.57	6.98	21	single_spike	2163.98
Lavandula_dentata	Lavandula	Lamiaceae	non-native	shrub	111.53	129.28	15	31.46	5.16	12	single_spike	713.79
Bistorta_affinis	Bistorta	Polygonaceae	non-native	herb	36.26	37.07	30	NA	NA	NA	single_raceme	1546.13
Persicaria_amplexicaulis	Persicaria	Polygonaceae	non-native	herb	21.48	9.16	10	NA	NA	NA	single_raceme	572.87
Veronica_brachysiphon	Veronica	Plantaginaceae	non-native	shrub	66.77	67.67	30	NA	NA	NA	single_raceme	1461.6
Veronica_speciosa	Veronica	Plantaginaceae	non-native	shrub	76.02	63.08	12	NA	NA	NA	single_raceme	4105.08
Bistorta_officinalis	Bistorta	Polygonaceae	native	herb	123.35	136.27	24	60.44	9.16	17	single_raceme	14335.74
Syringa_vulgaris	Syringa	Oleaceae	non-native	shrub	187.4	217.8	12	NA	NA	NA	single_panicle	7833.32
Syringa_meyeri	Syringa	Oleaceae	non-native	shrub	25.71	15.8	12	17.83	6.27	6	single_panicle	536.82
Alchemilla_mollis	Alchemilla	Rosaceae	non-native	herb	1.29	2.89	20	NA	NA	NA	single_flower	1.29
Anemone_blanda	Anemone	Ranunculaceae	non-native	herb	0	0	10	NA	NA	NA	single_flower	0
Anemone_hupehensis	Anemone	Ranunculaceae	non-native	herb	0	0	10	NA	NA	NA	single_flower	0
Armeria_maritima	Armeria	Plumbaginaceae	native	herb	36.51	27.27	10	NA	NA	NA	single_flower	36.51
Astilbe_Arendsii_Group	Astilbe	Saxifragaceae	non-native	herb	2.73	5.14	10	NA	NA	NA	single_flower	2.73
Aubrieta_gracilis	Aubrieta	Brassicaceae	non-native	herb	250.1	192.25	20	NA	NA	NA	single_flower	250.1
Aucuba_japonica	Aucuba	Garryaceae	non-native	shrub	80.87	75.68	20	NA	NA	NA	single_flower	80.87
Begonia_Semperflorens_Cultorum_Group	Begonia	Begoniaceae	non-native	herb	0	0	10	NA	NA	NA	single_flower	0
Berberis_darwinii	Berberis	Berberidaceae	non-native	shrub	1959.95	1275.17	40	NA	NA	NA	single_flower	1959.95
Berberis_julianae	Berberis	Berberidaceae	non-native	shrub	2578.58	1873.12	20	NA	NA	NA	single_flower	2578.58
Berberis_thunbergii	Berberis	Berberidaceae	non-native	shrub	1432.19	1367.35	40	NA	NA	NA	single_flower	1432.19
Berberis_verruculosa	Berberis	Berberidaceae	non-native	shrub	3114.64	1287.35	20	NA	NA	NA	single_flower	3114.64
Brunnera_macrophylla	Brunnera	Boraginaceae	non-native	herb	19.87	12.98	20	NA	NA	NA	single_flower	19.87
Campanula_lactiflora	Campanula	Campanulaceae	non-native	herb	185.63	223.98	10	NA	NA	NA	single_flower	185.63
Campanula_poscharskyana	Campanula	Campanulaceae	non-native	herb	598.35	356.59	30	NA	NA	NA	single_flower	598.35
Chaenomeles_speciosa	Chaenomeles	Rosaceae	non-native	shrub	201.46	231.44	40	NA	NA	NA	single_flower	201.46
Choisya_ternata	Choisya	Rutaceae	non-native	shrub	300.08	134.98	20	NA	NA	NA	single_flower	300.08
Cistus_argenteus	Cistus	Cistaceae	non-native	shrub	673.54	841.62	20	NA	NA	NA	single_flower	673.54
Cistus_purpureus	Cistus	Cistaceae	non-native	shrub	66.01	132.87	15	NA	NA	NA	single_flower	66.01
Cotoneaster_lacteus	Cotoneaster	Rosaceae	non-native	shrub	81.09	103.25	13	NA	NA	NA	single_flower	81.09
Crocus_tommasinianus	Crocus	Iridaceae	non-native	herb	50.33	45.87	12	NA	NA	NA	single_flower	50.33
Cyclamen_coum	Cyclamen	Primulaceae	non-native	herb	27.25	12.58	20	NA	NA	NA	single_flower	27.25
Cymbalaria_muralis	Cymbalaria	Plantaginaceae	non-native	herb	12.25	11.92	20	NA	NA	NA	single_flower	12.25
Daphne_odora	Daphne	Thymelaeaceae	non-native	shrub	300.66	238.46	40	NA	NA	NA	single_flower	300.66
Dianthus_barbatus	Dianthus	Caryophyllaceae	non-native	herb	551.26	220.8	10	NA	NA	NA	single_flower	551.26
Diascia_barberae	Diascia	Scrophulariaceae	non-native	herb	0	0	10	NA	NA	NA	single_flower	0
Escallonia_rubra	Escallonia	Escalloniaceae	non-native	shrub	250.85	224.11	20	NA	NA	NA	single_flower	250.85
Euonymus_fortunei	Euonymus	Celastracae	non-native	shrub	146.23	115.68	10	NA	NA	NA	single_flower	146.23
Forsythia_intermedia	Forsythia	Oleaceae	non-native	shrub	4.77	8.64	20	NA	NA	NA	single_flower	4.77
Galanthus_nivalis	Galanthus	Amaryllidaceae	non-native	herb	40.46	35.35	20	NA	NA	NA	single_flower	40.46
Geranium_endressii	Geranium	Geraniaceae	non-native	herb	291.52	149.93	20	NA	NA	NA	single_flower	291.52
Geranium_pyrenaicum	Geranium	Geraniaceae	non-native	herb	82.31	44.81	10	NA	NA	NA	single_flower	82.31
Geum_chiloense	Geum	Rosaceae	non-native	herb	124.6	195.58	10	NA	NA	NA	single_flower	124.6
Hesperis_matronalis	Hesperis	Brassicaceae	non-native	herb	65.09	51.84	20	NA	NA	NA	single_flower	65.09
Hyacinthus_orientalis	Hyacinthus	Asparagaceae	non-native	herb	36.7	44.06	10	NA	NA	NA	single_flower	36.7
Hydrangea_macrophylla	Hydrangea	Hydrangeaceae	non-native	shrub	0.71	1.86	20	NA	NA	NA	single_flower	0.71
Hydrangea_paniculata	Hydrangea	Hydrangeaceae	non-native	shrub	34.3	41.18	12	NA	NA	NA	single_flower	34.3
Iberis_sempervirens	Iberis	Brassicaceae	non-native	herb	2.57	5.38	22	NA	NA	NA	single_flower	2.57
Kerria_japonica	Kerria	Rosaceae	non-native	shrub	30.58	10.05	21	NA	NA	NA	single_flower	30.58
Lathyrus_odoratus	Lathyrus	Fabaceae	non-native	herb	6.58	20.8	10	NA	NA	NA	single_flower	6.58
Limnanthes_douglasii	Limnanthes	Limnanthaceae	non-native	herb	231.84	244.9	20	NA	NA	NA	single_flower	231.84
Lupinus_hartwegii	Lupinus	Fabaceae	non-native	herb	5.83	12.66	10	NA	NA	NA	single_flower	5.83
Lysimachia_ciliata	Lysimachia	Primulaceae	non-native	herb	0	0	10	NA	NA	NA	single_flower	0
Lysimachia_fortunei	Lysimachia	Primulaceae	non-native	herb	225.95	72.67	10	NA	NA	NA	single_flower	225.95
Mahonia_aquifolium	Mahonia	Berberidaceae	non-native	shrub	313.87	172.45	40	NA	NA	NA	single_flower	313.87
Mahonia_japonica	Mahonia	Berberidaceae	non-native	shrub	1571.86	423.26	15	NA	NA	NA	single_flower	1571.86
Mentha_piperita	Mentha	Lamiaceae	non-native	herb	31.95	29.73	20	NA	NA	NA	single_flower	31.95
Mentha_spicata	Mentha	Lamiaceae	non-native	herb	9.27	14.17	40	NA	NA	NA	single_flower	9.27
Muscari_armeniacum	Muscari	Asparagaceae	non-native	herb	162.65	88.09	40	NA	NA	NA	single_flower	162.65
Osmanthus_burkwoodii	Osmanthus	Oleaceae	non-native	shrub	13.53	6.77	10	NA	NA	NA	single_flower	13.53
Oxalis_articulata	Oxalis	Oxalidaceae	non-native	herb	55.61	31.97	12	NA	NA	NA	single_flower	55.61
Pelargonium_hortorum	Pelargonium	Geraniaceae	non-native	herb	8.49	15.68	20	NA	NA	NA	single_flower	8.49
Philadelphus_virginalis	Philadelphus	Hydrangeaceae	non-native	shrub	67.33	35.89	10	NA	NA	NA	single_flower	67.33
Philadelphus_coronarius	Philadelphus	Hydrangeaceae	non-native	shrub	2379.12	795.79	10	NA	NA	NA	single_flower	2379.12
Pieris_formosa	Pieris	Ericaceae	non-native	shrub	1161.19	1007.2	30	NA	NA	NA	single_flower	1161.19
Potentilla_fruticosa	Potentilla	Rosaceae	native	shrub	222.46	137.46	20	NA	NA	NA	single_flower	222.46
Prunus_laurocerasus	Prunus	Rosaceae	non-native	shrub	1120.57	757.51	52	NA	NA	NA	single_flower	1120.57
Pyracantha_coccinea	Pyracantha	Rosaceae	non-native	shrub	99.43	110.36	45	NA	NA	NA	single_flower	99.43
Ribes_nigrum	Ribes	Grossulariaceae	non-native	shrub	600.26	484.8	15	NA	NA	NA	single_flower	600.26
Rosa_hybrid	Rosa	Rosaceae	non-native	climber	6.57	11.91	10	NA	NA	NA	single_flower	6.57
Sarcococca_confusa	Sarcococca	Buxaceae	non-native	shrub	91.54	52.18	15	NA	NA	NA	single_flower	91.54
Saxifraga_arendsii	Saxifraga	Saxifragaceae	non-native	herb	115.41	75.61	10	NA	NA	NA	single_flower	115.41
Saxifraga_irrigua	Saxifraga	Saxifragaceae	non-native	herb	243.46	135.25	10	NA	NA	NA	single_flower	243.46
Scilla_luciliae	Scilla	Asparagaceae	non-native	herb	298.09	195.52	25	NA	NA	NA	single_flower	298.09
Sisyrinchium_striatum	Sisyrinchium	Iridaceae	non-native	herb	1.64	3.73	20	NA	NA	NA	single_flower	1.64
Skimmia_japonica	Skimmia	Rutaceae	non-native	shrub	336.18	208.12	20	NA	NA	NA	single_flower	336.18
Solanum_crispum	Solanum	Solanaceae	non-native	climber	0	0	10	NA	NA	NA	single_flower	0
Solanum_jasminoides	Solanum	Solanaceae	non-native	climber	0	0	10	NA	NA	NA	single_flower	0
Symphoricarpos_albus	Symphoricarpos	Caprifoliaceae	non-native	shrub	1234.02	1052.33	30	NA	NA	NA	single_flower	1234.02
Tellima_grandiflora	Tellima	Saxifragaceae	non-native	herb	1367.96	455.53	10	NA	NA	NA	single_flower	1367.96
Verbascum_thapsus	Verbascum	Scrophulariaceae	native	herb	0	0	10	NA	NA	NA	single_flower	0
Verbena_rigida	Verbena	Verbenaceae	non-native	herb	7.96	21.23	10	NA	NA	NA	single_flower	7.96
Veronica_longifolia	Veronica	Plantaginaceae	non-native	herb	282.14	107.77	10	NA	NA	NA	single_flower	282.14
Veronica_spicata	Veronica	Plantaginaceae	native	herb	373.95	126.2	10	NA	NA	NA	single_flower	373.95
Viburnum_bodnantense	Viburnum	Adoxaceae	non-native	shrub	14.7	15.99	15	NA	NA	NA	single_flower	14.7
Viburnum_davidii	Viburnum	Adoxaceae	non-native	shrub	75.08	43.34	20	NA	NA	NA	single_flower	75.08
Viburnum_lantana	Viburnum	Adoxaceae	native	shrub	17.09	17.23	22	NA	NA	NA	single_flower	17.09
Viburnum_tinus	Viburnum	Adoxaceae	non-native	shrub	56.34	56.69	40	NA	NA	NA	single_flower	56.34
Vinca_major	Vinca	Apocynaceae	non-native	herb	854	704.96	20	NA	NA	NA	single_flower	854
Vinca_minor	Vinca	Apocynaceae	non-native	herb	427.99	211.62	20	NA	NA	NA	single_flower	427.99
Viola_tricolor	Viola	Violaceae	native	herb	41.8	48.92	10	NA	NA	NA	single_flower	41.8
Melissa_officinalis	Melissa	Lamiaceae	non-native	herb	119.81	56.98	30	40.32	20.63	28	single_flower	119.81
Camellia_japonica	Camellia	Theaceae	non-native	shrub	5775.62	5577.08	10	33.11	19.97	9	single_flower	5775.62
Acanthus_hungaricus	Acanthus	Acanthaceae	non-native	herb	1283.68	1037.82	10	65.79	18.43	7	single_flower	1283.68
Erysimum_cheiri_	Erysimum	Brassicaceae	non-native	herb	529.64	424.33	20	50.26	18.31	19	single_flower	529.64
Tropaeolum_majus	Tropaeolum	Tropaeolaceae	non-native	herb	1181.43	794.35	20	47.68	17.84	17	single_flower	1181.43
Heuchera_sanguinea	Heuchera	Saxifragaceae	non-native	herb	180.86	157.55	39	43.64	16.64	37	single_flower	180.86
Geranium_macrorrhizum	Geranium	Geraniaceae	non-native	herb	2359.05	1638.12	40	57.38	16.05	39	single_flower	2359.05
Scrophularia_scorodonia	Scrophularia	Scrophulariaceae	non-native	herb	2768.4	3222.39	30	38.82	15.47	28	single_flower	2768.4
Helleborus_hybridus	Helleborus	Ranunculaceae	non-native	herb	6336.57	5000.06	20	44.35	15	20	single_flower	6336.57
Symphytum_uplandicum	Symphytum	Boraginaceae	non-native	herb	906.26	739.33	20	33.84	14.15	19	single_flower	906.26
Stachys_byzantina	Stachys	Lamiaceae	non-native	herb	640.27	541.56	30	46.13	13.54	28	single_flower	640.27
Nepeta_faassenii	Nepeta	Lamiaceae	non-native	herb	328.9	246.96	22	33.21	13.25	21	single_flower	328.9
Corydalis_lutea	Corydalis	Papaveraceae	non-native	herb	433.55	238.16	22	52.23	12.98	22	single_flower	433.55
Wisteria_sinensis	Wisteria	Fabaceae	non-native	climber	310.32	225.46	22	39.48	12.14	20	single_flower	310.32
Antirrhinum_majus	Antirrhinum	Plantaginaceae	non-native	herb	1079.17	993.61	30	34.76	11.79	23	single_flower	1079.17
Cotoneaster_microphyllus	Cotoneaster	Rosaceae	non-native	shrub	275.45	219.69	21	47.29	11.54	17	single_flower	275.45
Pentaglottis_sempervirens	Pentaglottis	Boraginaceae	non-native	herb	539.46	427.98	45	53.75	11.31	44	single_flower	539.46
Linaria_purpurea	Linaria	Plantaginaceae	non-native	herb	180.13	84.71	20	55.74	10.88	19	single_flower	180.13
Phlox_paniculata	Phlox	Polemoniaceae	non-native	herb	135.2	184.02	27	31.77	10.66	11	single_flower	135.2
Narcissus_pseudonarcissus	Narcissus	Amaryllidaceae	native	herb	1322.92	664.81	20	37.83	10.53	20	single_flower	1322.92
Salvia_yangii	Salvia	Lamiaceae	non-native	herb	236.69	141.31	24	28.25	9.99	24	single_flower	236.69
Weigela_florida	Weigela	Caprifoliaceae	non-native	shrub	1084.87	552.22	38	44.55	9.93	38	single_flower	1084.87
Trachystemon_orientalis	Trachystemon	Boraginaceae	non-native	herb	1533.35	1110.21	10	37.89	9.03	9	single_flower	1533.35
Ribes_sanguineum	Ribes	Grossulariaceae	non-native	shrub	933.81	871.67	40	37.56	9.01	36	single_flower	933.81
Borago_officinalis	Borago	Boraginaceae	non-native	herb	1843.88	1727.5	30	58.1	8.97	29	single_flower	1843.88
Veronica_hookeriana	Veronica	Plantaginaceae	non-native	shrub	21.99	17.83	12	39.3	8.91	5	single_flower	21.99
Lunaria_rediviva	Lunaria	Brassicaceae	non-native	herb	97.48	60.24	10	37.15	8.86	10	single_flower	97.48
Narcissus_cyclamineus	Narcissus	Amaryllidaceae	non-native	herb	508.72	250.48	20	53.08	8.7	20	single_flower	508.72
Allium_ampeloprasum	Allium	Amaryllidaceae	non-native	herb	140.75	102.44	15	57.21	8.66	12	single_flower	140.75
Crocosmia_crocosmiiflora	Crocosmia	Iridaceae	non-native	herb	4159.05	2382.03	20	32.68	8.63	20	single_flower	4159.05
Rhododendron_minus	Rhododendron	Ericaceae	non-native	shrub	483.39	206.21	10	51.55	8.57	10	single_flower	483.39
Hylotelephium_telephium	Hylotelephium	Crassulaceae	native	herb	93.22	71.18	24	36.67	8.42	15	single_flower	93.22
Acanthus_mollis	Acanthus	Acanthaceae	non-native	herb	1463.5	1951.6	10	62.14	8.25	7	single_flower	1463.5
Phacelia_tanacetifolia	Phacelia	Boraginaceae	non-native	herb	469.27	176.26	10	62.05	8.22	10	single_flower	469.27
Hosta_sieboldiana	Hosta	Asparagaceae	non-native	herb	1037.27	505.88	12	30.5	8.21	12	single_flower	1037.27
Satureja_montana	Satureja	Lamiaceae	non-native	herb	98.64	96.47	15	30.5	8.21	11	single_flower	98.64
Symphytum_hidcotense	Symphytum	Boraginaceae	non-native	herb	785.9	539.1	20	31	8.2	20	single_flower	785.9
Hemerocallis_fulva	Hemerocallis	Asphodelaceae	non-native	herb	2178.17	1909.24	20	13.26	8.11	19	single_flower	2178.17
Verbena_bonariensis	Verbena	Verbenaceae	non-native	herb	18.57	35.52	30	47.38	8	4	single_flower	18.57
Bergenia_cordifolia	Bergenia	Saxifragaceae	non-native	herb	871.57	630	24	34.02	7.98	24	single_flower	871.57
Agapanthus_praecox	Agapanthus	Amaryllidaceae	non-native	herb	1066.02	1074.79	30	35.11	7.96	27	single_flower	1066.02
Caryopteris_clandonensis	Caryopteris	Lamiaceae	non-native	shrub	353.74	105.44	10	45.2	7.89	10	single_flower	353.74
Salvia_nemorosa	Salvia	Lamiaceae	non-native	herb	65.48	54.92	40	53.36	7.77	18	single_flower	65.48
Salvia_rosmarinus	Salvia	Lamiaceae	non-native	shrub	209.77	168.21	33	53.02	7.28	30	single_flower	209.77
Teucrium_chamaedrys	Teucrium	Lamiaceae	non-native	herb	139.81	142.78	24	46.28	7.2	18	single_flower	139.81
Aquilegia_vulgaris	Aquilegia	Ranunculaceae	native	herb	2742.29	3512.06	20	47.53	7	19	single_flower	2742.29
Erysimum_linifolium	Erysimum	Brassicaceae	non-native	herb	570.99	502.57	22	24.55	7	20	single_flower	570.99
Allium_hollandicum	Allium	Amaryllidaceae	non-native	herb	297.76	232.46	24	49.23	6.83	24	single_flower	297.76
Petunia_hybrid	Petunia	Solanaceae	non-native	herb	67.83	86.06	10	59.25	6.74	4	single_flower	67.83
Monarda_didyma	Monarda	Lamiaceae	non-native	herb	523.8	222.95	10	36.55	6.54	10	single_flower	523.8
Lysimachia_ephemerum	Lysimachia	Primulaceae	non-native	herb	2773.13	1498.47	10	64.15	6.28	10	single_flower	2773.13
Verbena_peruviana	Verbena	Verbenaceae	non-native	herb	143.8	61.25	10	30.95	6.28	10	single_flower	143.8
Helleborus_argutifolius	Helleborus	Ranunculaceae	non-native	herb	5179.96	5148.67	10	53.9	6.27	10	single_flower	5179.96
Lobelia_cardinalis	Lobelia	Campanulaceae	non-native	herb	3458.33	1855.49	10	21.95	6.27	10	single_flower	3458.33
Impatiens_hawkeri	Impatiens	Balsaminaceae	non-native	herb	68.9	162.67	12	11	6.08	3	single_flower	68.9
Lobelia_speciosa	Lobelia	Campanulaceae	non-native	herb	518.2	205.51	10	55.72	6.04	9	single_flower	518.2
Pulmonaria_officinalis	Pulmonaria	Boraginaceae	non-native	herb	1935.81	1121.17	10	34.75	5.76	10	single_flower	1935.81
Cuphea_cyanea	Cuphea	Lythraceae	non-native	herb	2128.05	1598.19	10	28.4	5.75	10	single_flower	2128.05
Agastache_rugosa	Agastache	Lamiaceae	non-native	herb	50.86	65.79	20	39.06	5.59	8	single_flower	50.86
Fuchsia_magellanica	Fuchsia	Onagraceae	non-native	shrub	8248.72	3477.71	20	27.33	5.4	20	single_flower	8248.72
Cotoneaster_dammeri	Cotoneaster	Rosaceae	non-native	shrub	399.99	403.39	21	53.94	5.22	16	single_flower	399.99
Iris_sibirica	Iris	Iridaceae	non-native	herb	3231.34	3263.87	13	25.25	5.08	8	single_flower	3231.34
Primula_bulleyana	Primula	Primulaceae	non-native	herb	158.68	89.67	10	14.75	4.73	10	single_flower	158.68
Helleborus_lividus	Helleborus	Ranunculaceae	non-native	herb	2365.15	1303.99	10	34.6	4.72	10	single_flower	2365.15
Pulmonaria_rubra	Pulmonaria	Boraginaceae	non-native	herb	1387.67	581.76	10	41.95	4.69	10	single_flower	1387.67
Salvia_officinalis	Salvia	Lamiaceae	non-native	herb	2133.87	1135.48	10	19.6	4.6	10	single_flower	2133.87
Jasminum_officinale	Jasminum	Oleaceae	non-native	climber	1012.14	712.8	30	25.86	4.34	28	single_flower	1012.14
Alstroemeria_hybrid	Alstroemeria	Alstroemeriaceae	non-native	herb	2379.28	755.19	10	21.4	4.16	10	single_flower	2379.28
Jasminum_nudiflorum	Jasminum	Oleaceae	non-native	shrub	503.41	317.74	15	27.43	4.11	15	single_flower	503.41
Lobelia_erinus	Lobelia	Campanulaceae	non-native	herb	90.67	66	10	60.25	4.11	4	single_flower	90.67
Pulmonaria_angustifolia	Pulmonaria	Boraginaceae	non-native	herb	946.23	510.64	10	25.05	3.77	10	single_flower	946.23
Nicotiana_alata	Nicotiana	Solanaceae	non-native	herb	8283	4870.62	10	25.4	3.74	10	single_flower	8283
Lychnis_coronaria	Lychnis	Caryophyllaceae	non-native	herb	97.45	96.59	15	53	3.66	7	single_flower	97.45
Kniphofia_uvaria	Kniphofia	Asphodelaceae	non-native	herb	1268.65	920.07	10	8	3.57	10	single_flower	1268.65
Abelia_grandiflora	Abelia	Caprifoliaceae	non-native	shrub	432.08	234.36	10	21.7	3.55	10	single_flower	432.08
Polygonatum_odoratum	Polygonatum	Asparagaceae	native	herb	4061.93	2505.34	10	34.25	3.49	10	single_flower	4061.93
Gladiolus_communis	Gladiolus	Iridaceae	non-native	herb	888.33	780.91	10	34.6	3.44	10	single_flower	888.33
Abelia_parvifolia	Abelia	Caprifoliaceae	non-native	shrub	266.55	185.77	10	25.94	3.41	9	single_flower	266.55
Polygonatum_hybridum	Polygonatum	Asparagaceae	native	herb	1639.21	735.86	10	31.6	3.24	10	single_flower	1639.21
Eucomis_comosa	Eucomis	Asparagaceae	non-native	herb	1756.18	1052.22	10	58	3.2	9	single_flower	1756.18
Hyssopus_officinalis	Hyssopus	Lamiaceae	non-native	herb	63.04	55.41	10	57.5	3.14	5	single_flower	63.04
Ceratostigma_plumbaginoides	Ceratostigma	Plumbaginaceae	non-native	shrub	241.15	162.69	10	29.6	3.13	10	single_flower	241.15
Allium_roseum	Allium	Amaryllidaceae	non-native	herb	701.93	412.75	10	54.95	3.07	10	single_flower	701.93
Penstemon_hartwegii	Penstemon	Plantaginaceae	non-native	herb	3812.86	1992.58	20	25.21	3.02	19	single_flower	3812.86
Rhododendron_souliei	Rhododendron	Ericaceae	non-native	shrub	2611.07	2849.6	10	73.4	2.95	10	single_flower	2611.07
Dianthus_caryophyllus	Dianthus	Caryophyllaceae	non-native	herb	788.86	654.45	24	14.77	2.76	11	single_flower	788.86
Agapanthus_campanulatus	Agapanthus	Amaryllidaceae	non-native	herb	1448.08	716.31	10	36.35	2.74	10	single_flower	1448.08
Ceratostigma_willmottianum	Ceratostigma	Plumbaginaceae	non-native	shrub	378.41	112.23	10	29.15	2.61	10	single_flower	378.41
Salvia_microphylla	Salvia	Lamiaceae	non-native	shrub	3331.55	1803.3	20	31.78	2.4	20	single_flower	3331.55
Aconitum_napellus	Aconitum	Ranunculaceae	native	herb	1277.22	615.84	10	40.56	2.24	9	single_flower	1277.22
Iris_virginica	Iris	Iridaceae	non-native	herb	18799.4	8732.63	11	25.95	1.94	11	single_flower	18799.4
Delphinium_elatum	Delphinium	Ranunculaceae�	non-native	herb	60.65	114.93	12	35	1.78	4	single_flower	60.65
Hosta_Tardiana_Group	Hosta	Asparagaceae	non-native	herb	858.93	365.57	12	18.04	1.78	12	single_flower	858.93
Euphorbia_characias	Euphorbia	Euphorbiaceae	non-native	herb	165.11	178.24	34	NA	NA	NA	single_cyme	330.22
Euphorbia_griffithii	Euphorbia	Euphorbiaceae	non-native	herb	120.42	188.72	22	NA	NA	NA	single_cyme	240.84
Euphorbia_hyberna	Euphorbia	Euphorbiaceae	non-native	herb	60.17	42.67	10	NA	NA	NA	single_cyme	120.34
Euphorbia_peplus	Euphorbia	Euphorbiaceae	non-native	herb	0.46	1.15	20	NA	NA	NA	single_cyme	0.92
Lobularia_maritima	Lobularia	Brassicaceae	non-native	herb	5.88	5.59	24	NA	NA	NA	single_corymb	105.35
Centranthus_ruber	Centranthus	Caprifoliaceae	non-native	herb	36.62	37.56	30	28	5.36	14	single_compound_cyme	908.18
Argyranthemum_foeniculaceum	Argyranthemum	Asteraceae	non-native	herb	9.32	4.45	10	NA	NA	NA	single_capitulum	139.8
Argyranthemum_frutescens	Argyranthemum	Asteraceae	non-native	herb	11.14	9.29	10	NA	NA	NA	single_capitulum	167.1
Aster_frikartii	Aster	Asteraceae	non-native	herb	30.74	40.49	30	NA	NA	NA	single_capitulum	1490.89
Brachyglottis_jubar	Brachyglottis	Asteraceae	non-native	shrub	27.87	25.93	20	NA	NA	NA	single_capitulum	947.58
Calendula_officinalis	Calendula	Asteraceae	non-native	herb	28.59	12.8	20	NA	NA	NA	single_capitulum	654.71
Centaurea_cyanus	Centaurea	Asteraceae	non-native	herb	47.64	34.87	10	NA	NA	NA	single_capitulum	428.76
Coreopsis_verticillata	Coreopsis	Asteraceae	non-native	herb	59.99	39.78	10	NA	NA	NA	single_capitulum	1235.79
Cosmos_sulphureus	Cosmos	Asteraceae	non-native	herb	46.32	44.27	10	NA	NA	NA	single_capitulum	1158
Dimorphotheca_pluvialis	Dimorphotheca	Asteraceae	non-native	herb	29.04	14.97	12	NA	NA	NA	single_capitulum	953.48
Echinacea_purpurea	Echinacea	Asteraceae	non-native	herb	68.66	55.89	20	NA	NA	NA	single_capitulum	2349.55
Erigeron_glaucus	Erigeron	Asteraceae	non-native	herb	4.74	5.54	20	NA	NA	NA	single_capitulum	1374.6
Eryngium_planum	Eryngium	Apiaceae	non-native	herb	12.92	12.66	10	NA	NA	NA	single_capitulum	1188.64
Eryngium_variifolium	Eryngium	Apiaceae	non-native	herb	92.62	57.28	10	NA	NA	NA	single_capitulum	5557.2
Helenium_autumnale	Helenium	Asteraceae	non-native	herb	7.63	14.23	36	NA	NA	NA	single_capitulum	2306.99
Helianthus_annuus	Helianthus	Asteraceae	non-native	herb	197.42	102.45	12	NA	NA	NA	single_capitulum	7107.12
Knautia_macedonica	Knautia	Caprifoliaceae	non-native	herb	48.97	64.2	20	NA	NA	NA	single_capitulum	1395.65
Leucanthemum_superbum	Leucanthemum	Asteraceae	non-native	herb	21.49	18.19	10	NA	NA	NA	single_capitulum	2664.76
Osteospermum_jucundum	Osteospermum	Asteraceae	non-native	herb	64.06	20.97	12	NA	NA	NA	single_capitulum	1473.38
Rhodanthemum_hosmariense	Rhodanthemum	Asteraceae	non-native	herb	22.37	11.93	10	NA	NA	NA	single_capitulum	508.92
Rudbeckia_fulgida	Rudbeckia	Asteraceae	non-native	herb	28.74	20.37	20	NA	NA	NA	single_capitulum	451.22
Santolina_chamaecyparissus	Santolina	Asteraceae	non-native	shrub	9.31	8.94	20	NA	NA	NA	single_capitulum	603.29
Solidago_virgaurea	Solidago	Asteraceae	native	herb	62.63	43.26	10	NA	NA	NA	single_capitulum	413.36
Tagetes_patula	Tagetes	Asteraceae	non-native	herb	45.46	63.26	20	NA	NA	NA	single_capitulum	1227.42
Tanacetum_parthenium	Tanacetum	Asteraceae	non-native	herb	2.78	2.96	20	NA	NA	NA	single_capitulum	45.04
Dahlia_hybrid	Dahlia	Asteraceae	non-native	herb	223.19	247.11	32	42.15	31.13	10	single_capitulum	16404.47
Echinops_ritro	Echinops	Asteraceae	non-native	herb	178.26	201.98	34	54.92	10.15	26	single_capitulum	22622.98
Centaurea_montana	Centaurea	Asteraceae	non-native	herb	631.87	388.95	10	49.05	7.92	10	single_capitulum	17945.11
Inula_hookeri	Inula	Asteraceae	non-native	herb	20.48	16.3	10	23.25	6.01	2	single_capitulum	5193.73
Solidago_canadensis	Solidago	Asteraceae	non-native	herb	3.03	2.97	10	NA	NA	NA	single_branch_of_capitula	415.72
Solidago_gigantea	Solidago	Asteraceae	non-native	herb	13.89	14.72	20	NA	NA	NA	single_branch_of_capitula	1034.81
Astrantia_major	Astrantia	Apiaceae	non-native	herb	17.75	30.68	32	NA	NA	NA	secondary_umbel	1103.16
Foeniculum_vulgare	Foeniculum	Apiaceae	non-native	herb	25.95	35.52	36	NA	NA	NA	secondary_umbel	423.24
Spiraea_vanhouttei	Spiraea	Rosaceae	non-native	shrub	83.99	49.38	10	NA	NA	NA	part_of_panicle	1931.77
Spiraea_japonica	Spiraea	Rosaceae	non-native	shrub	8.04	9.2	20	NA	NA	NA	part_of_panicle	231.79
Spiraea_hybrid	Spiraea	Rosaceae	non-native	shrub	38.85	28.2	10	NA	NA	NA	part_of_panicle	466.2
