# Supplementary material for: The Patterns of Intraspecific Variations in Mass of Nectar Sugar along a Phylogeny Distinguish Native from Non-Native Plants in Urban Greenspaces in Southern England
Source: Plants (Basel). 2023 Sep 14;12(18):3270. doi: 10.3390/plants12183270 (PMC10534836; doi:10.3390/plants12183270)
Supplement: Supplementary file 1 [file plants-12-03270-s001.zip › Table S4_nectar_data_analyzed_phylosignal.txt]

	Nectar_mass_mean	Nectar_mass_SD	Nectar_conc_mean	Nectar_conc_SD	Sugar_per_FU_ug
Abelia_grandiflora	432.08	234.36	21.70	3.55	432.08
Abelia_parvifolia	266.55	185.77	25.94	3.41	266.55
Acanthus_hungaricus	1283.68	1037.82	65.79	18.43	1283.68
Acanthus_mollis	1463.50	1951.60	62.14	8.25	1463.50
Aconitum_napellus	1277.22	615.84	40.56	2.24	1277.22
Agapanthus_campanulatus	1448.08	716.31	36.35	2.74	1448.08
Agapanthus_praecox	1066.02	1074.79	35.11	7.96	1066.02
Agastache_rugosa	50.86	65.79	39.06	5.59	50.86
Alchemilla_mollis	1.29	2.89	NA	NA	1.29
Allium_ampeloprasum	140.75	102.44	57.21	8.66	140.75
Allium_hollandicum	297.76	232.46	49.23	6.83	297.76
Allium_roseum	701.93	412.75	54.95	3.07	701.93
Alstroemeria_hybrid	2379.28	755.19	21.40	4.16	2379.28
Anemone_blanda	0.00	0.00	NA	NA	0.00
Anemone_hupehensis	0.00	0.00	NA	NA	0.00
Antirrhinum_majus	1079.17	993.61	34.76	11.79	1079.17
Aquilegia_vulgaris	2742.29	3512.06	47.53	7.00	2742.29
Argyranthemum_foeniculaceum	9.32	4.45	NA	NA	139.80
Argyranthemum_frutescens	11.14	9.29	NA	NA	167.10
Armeria_maritima	36.51	27.27	NA	NA	36.51
Aster_frikartii	30.74	40.49	NA	NA	1490.89
Astilbe_Arendsii_Group	2.73	5.14	NA	NA	2.73
Astrantia_major	17.75	30.68	NA	NA	1103.16
Aubrieta_gracilis	250.10	192.25	NA	NA	250.10
Aucuba_japonica	80.87	75.68	NA	NA	80.87
Begonia_Semperflorens_Cultorum_Group	0.00	0.00	NA	NA	0.00
Berberis_darwinii	1959.95	1275.17	NA	NA	1959.95
Berberis_julianae	2578.58	1873.12	NA	NA	2578.58
Berberis_thunbergii	1432.19	1367.35	NA	NA	1432.19
Berberis_verruculosa	3114.64	1287.35	NA	NA	3114.64
Bergenia_cordifolia	871.57	630.00	34.02	7.98	871.57
Bistorta_affinis	36.26	37.07	NA	NA	1546.13
Bistorta_officinalis	123.35	136.27	60.44	9.16	14335.74
Borago_officinalis	1843.88	1727.50	58.10	8.97	1843.88
Brachyglottis_jubar	27.87	25.93	NA	NA	947.58
Brunnera_macrophylla	19.87	12.98	NA	NA	19.87
Calendula_officinalis	28.59	12.80	NA	NA	654.71
Camellia_japonica	5775.62	5577.08	33.11	19.97	5775.62
Campanula_lactiflora	185.63	223.98	NA	NA	185.63
Campanula_poscharskyana	598.35	356.59	NA	NA	598.35
Caryopteris_clandonensis	353.74	105.44	45.20	7.89	353.74
Ceanothus_thyrsiflorus	21.10	13.38	NA	NA	3316.29
Centaurea_cyanus	47.64	34.87	NA	NA	428.76
Centaurea_montana	631.87	388.95	49.05	7.92	17945.11
Centranthus_ruber	36.62	37.56	28.00	5.36	908.18
Ceratostigma_plumbaginoides	241.15	162.69	29.60	3.13	241.15
Ceratostigma_willmottianum	378.41	112.23	29.15	2.61	378.41
Chaenomeles_speciosa	201.46	231.44	NA	NA	201.46
Choisya_ternata	300.08	134.98	NA	NA	300.08
Cistus_argenteus	673.54	841.62	NA	NA	673.54
Cistus_purpureus	66.01	132.87	NA	NA	66.01
Coreopsis_verticillata	59.99	39.78	NA	NA	1235.79
Corydalis_lutea	433.55	238.16	52.23	12.98	433.55
Cosmos_sulphureus	46.32	44.27	NA	NA	1158.00
Cotoneaster_dammeri	399.99	403.39	53.94	5.22	399.99
Cotoneaster_lacteus	81.09	103.25	NA	NA	81.09
Cotoneaster_microphyllus	275.45	219.69	47.29	11.54	275.45
Crocosmia_crocosmiiflora	4159.05	2382.03	32.68	8.63	4159.05
Crocus_tommasinianus	50.33	45.87	NA	NA	50.33
Cuphea_cyanea	2128.05	1598.19	28.40	5.75	2128.05
Cyclamen_coum	27.25	12.58	NA	NA	27.25
Cymbalaria_muralis	12.25	11.92	NA	NA	12.25
Dahlia_hybrid	223.19	247.11	42.15	31.13	16404.47
Daphne_odora	300.66	238.46	NA	NA	300.66
Delphinium_elatum	60.65	114.93	35.00	1.78	60.65
Dianthus_barbatus	551.26	220.80	NA	NA	551.26
Dianthus_caryophyllus	788.86	654.45	14.77	2.76	788.86
Diascia_barberae	0.00	0.00	NA	NA	0.00
Dimorphotheca_pluvialis	29.04	14.97	NA	NA	953.48
Echinacea_purpurea	68.66	55.89	NA	NA	2349.55
Echinops_ritro	178.26	201.98	54.92	10.15	22622.98
Erigeron_glaucus	4.74	5.54	NA	NA	1374.60
Eryngium_planum	12.92	12.66	NA	NA	1188.64
Eryngium_variifolium	92.62	57.28	NA	NA	5557.20
Erysimum_cheiri_	529.64	424.33	50.26	18.31	529.64
Erysimum_linifolium	570.99	502.57	24.55	7.00	570.99
Escallonia_rubra	250.85	224.11	NA	NA	250.85
Eucomis_comosa	1756.18	1052.22	58.00	3.20	1756.18
Euonymus_fortunei	146.23	115.68	NA	NA	146.23
Euphorbia_characias	165.11	178.24	NA	NA	330.22
Euphorbia_griffithii	120.42	188.72	NA	NA	240.84
Euphorbia_hyberna	60.17	42.67	NA	NA	120.34
Euphorbia_peplus	0.46	1.15	NA	NA	0.92
Foeniculum_vulgare	25.95	35.52	NA	NA	423.24
Forsythia_intermedia	4.77	8.64	NA	NA	4.77
Fuchsia_magellanica	8248.72	3477.71	27.33	5.40	8248.72
Galanthus_nivalis	40.46	35.35	NA	NA	40.46
Geranium_endressii	291.52	149.93	NA	NA	291.52
Geranium_macrorrhizum	2359.05	1638.12	57.38	16.05	2359.05
Geranium_pyrenaicum	82.31	44.81	NA	NA	82.31
Geum_chiloense	124.60	195.58	NA	NA	124.60
Gladiolus_communis	888.33	780.91	34.60	3.44	888.33
Helenium_autumnale	7.63	14.23	NA	NA	2306.99
Helianthus_annuus	197.42	102.45	NA	NA	7107.12
Helleborus_hybridus	6336.57	5000.06	44.35	15.00	6336.57
Helleborus_argutifolius	5179.96	5148.67	53.90	6.27	5179.96
Helleborus_lividus	2365.15	1303.99	34.60	4.72	2365.15
Hemerocallis_fulva	2178.17	1909.24	13.26	8.11	2178.17
Hesperis_matronalis	65.09	51.84	NA	NA	65.09
Heuchera_sanguinea	180.86	157.55	43.64	16.64	180.86
Hosta_sieboldiana	1037.27	505.88	30.50	8.21	1037.27
Hosta_Tardiana_Group	858.93	365.57	18.04	1.78	858.93
Hyacinthus_orientalis	36.70	44.06	NA	NA	36.70
Hydrangea_macrophylla	0.71	1.86	NA	NA	0.71
Hydrangea_paniculata	34.30	41.18	NA	NA	34.30
Hylotelephium_telephium	93.22	71.18	36.67	8.42	93.22
Hyssopus_officinalis	63.04	55.41	57.50	3.14	63.04
Iberis_sempervirens	2.57	5.38	NA	NA	2.57
Impatiens_hawkeri	68.90	162.67	11.00	6.08	68.90
Inula_hookeri	20.48	16.30	23.25	6.01	5193.73
Iris_sibirica	3231.34	3263.87	25.25	5.08	3231.34
Iris_virginica	18799.40	8732.63	25.95	1.94	18799.40
Jasminum_nudiflorum	503.41	317.74	27.43	4.11	503.41
Jasminum_officinale	1012.14	712.80	25.86	4.34	1012.14
Kerria_japonica	30.58	10.05	NA	NA	30.58
Knautia_macedonica	48.97	64.20	NA	NA	1395.65
Kniphofia_uvaria	1268.65	920.07	8.00	3.57	1268.65
Lathyrus_odoratus	6.58	20.80	NA	NA	6.58
Lavandula_angustifolia	118.90	64.68	61.57	6.98	2163.98
Lavandula_dentata	111.53	129.28	31.46	5.16	713.79
Leucanthemum_superbum	21.49	18.19	NA	NA	2664.76
Limnanthes_douglasii	231.84	244.90	NA	NA	231.84
Linaria_purpurea	180.13	84.71	55.74	10.88	180.13
Lobelia_speciosa	518.20	205.51	55.72	6.04	518.20
Lobelia_cardinalis	3458.33	1855.49	21.95	6.27	3458.33
Lobelia_erinus	90.67	66.00	60.25	4.11	90.67
Lobularia_maritima	5.88	5.59	NA	NA	105.35
Lunaria_rediviva	97.48	60.24	37.15	8.86	97.48
Lupinus_hartwegii	5.83	12.66	NA	NA	5.83
Lychnis_coronaria	97.45	96.59	53.00	3.66	97.45
Lysimachia_ciliata	0.00	0.00	NA	NA	0.00
Lysimachia_ephemerum	2773.13	1498.47	64.15	6.28	2773.13
Lysimachia_fortunei	225.95	72.67	NA	NA	225.95
Mahonia_aquifolium	313.87	172.45	NA	NA	313.87
Mahonia_japonica	1571.86	423.26	NA	NA	1571.86
Melissa_officinalis	119.81	56.98	40.32	20.63	119.81
Mentha_piperita	31.95	29.73	NA	NA	31.95
Mentha_spicata	9.27	14.17	NA	NA	9.27
Monarda_didyma	523.80	222.95	36.55	6.54	523.80
Muscari_armeniacum	162.65	88.09	NA	NA	162.65
Narcissus_cyclamineus	508.72	250.48	53.08	8.70	508.72
Narcissus_pseudonarcissus	1322.92	664.81	37.83	10.53	1322.92
Nepeta_faassenii	328.90	246.96	33.21	13.25	328.90
Nicotiana_alata	8283.00	4870.62	25.40	3.74	8283.00
Osmanthus_burkwoodii	13.53	6.77	NA	NA	13.53
Osteospermum_jucundum	64.06	20.97	NA	NA	1473.38
Oxalis_articulata	55.61	31.97	NA	NA	55.61
Pelargonium_hortorum	8.49	15.68	NA	NA	8.49
Penstemon_hartwegii	3812.86	1992.58	25.21	3.02	3812.86
Pentaglottis_sempervirens	539.46	427.98	53.75	11.31	539.46
Persicaria_amplexicaulis	21.48	9.16	NA	NA	572.87
Petunia_hybrid	67.83	86.06	59.25	6.74	67.83
Phacelia_tanacetifolia	469.27	176.26	62.05	8.22	469.27
Philadelphus_virginalis	67.33	35.89	NA	NA	67.33
Philadelphus_coronarius	2379.12	795.79	NA	NA	2379.12
Phlox_paniculata	135.20	184.02	31.77	10.66	135.20
Pieris_formosa	1161.19	1007.20	NA	NA	1161.19
Polygonatum_hybridum	1639.21	735.86	31.60	3.24	1639.21
Polygonatum_odoratum	4061.93	2505.34	34.25	3.49	4061.93
Potentilla_fruticosa	222.46	137.46	NA	NA	222.46
Primula_bulleyana	158.68	89.67	14.75	4.73	158.68
Prunus_laurocerasus	1120.57	757.51	NA	NA	1120.57
Pulmonaria_angustifolia	946.23	510.64	25.05	3.77	946.23
Pulmonaria_officinalis	1935.81	1121.17	34.75	5.76	1935.81
Pulmonaria_rubra	1387.67	581.76	41.95	4.69	1387.67
Pyracantha_coccinea	99.43	110.36	NA	NA	99.43
Rhodanthemum_hosmariense	22.37	11.93	NA	NA	508.92
Rhododendron_minus	483.39	206.21	51.55	8.57	483.39
Rhododendron_souliei	2611.07	2849.60	73.40	2.95	2611.07
Ribes_nigrum	600.26	484.80	NA	NA	600.26
Ribes_sanguineum	933.81	871.67	37.56	9.01	933.81
Rosa_hybrid	6.57	11.91	NA	NA	6.57
Rudbeckia_fulgida	28.74	20.37	NA	NA	451.22
Salvia_microphylla	3331.55	1803.30	31.78	2.40	3331.55
Salvia_nemorosa	65.48	54.92	53.36	7.77	65.48
Salvia_officinalis	2133.87	1135.48	19.60	4.60	2133.87
Salvia_rosmarinus	209.77	168.21	53.02	7.28	209.77
Salvia_yangii	236.69	141.31	28.25	9.99	236.69
Santolina_chamaecyparissus	9.31	8.94	NA	NA	603.29
Sarcococca_confusa	91.54	52.18	NA	NA	91.54
Satureja_montana	98.64	96.47	30.50	8.21	98.64
Saxifraga_arendsii	115.41	75.61	NA	NA	115.41
Saxifraga_irrigua	243.46	135.25	NA	NA	243.46
Scilla_luciliae	298.09	195.52	NA	NA	298.09
Scrophularia_scorodonia	2768.40	3222.39	38.82	15.47	2768.40
Sisyrinchium_striatum	1.64	3.73	NA	NA	1.64
Skimmia_japonica	336.18	208.12	NA	NA	336.18
Solanum_crispum	0.00	0.00	NA	NA	0.00
Solanum_jasminoides	0.00	0.00	NA	NA	0.00
Solidago_canadensis	3.03	2.97	NA	NA	415.72
Solidago_gigantea	13.89	14.72	NA	NA	1034.81
Solidago_virgaurea	62.63	43.26	NA	NA	413.36
Spiraea_vanhouttei	83.99	49.38	NA	NA	1931.77
Spiraea_japonica	8.04	9.20	NA	NA	231.79
Spiraea_hybrid	38.85	28.20	NA	NA	466.20
Stachys_byzantina	640.27	541.56	46.13	13.54	640.27
Symphoricarpos_albus	1234.02	1052.33	NA	NA	1234.02
Symphytum_hidcotense	785.90	539.10	31.00	8.20	785.90
Symphytum_uplandicum	906.26	739.33	33.84	14.15	906.26
Syringa_meyeri	25.71	15.80	17.83	6.27	536.82
Syringa_vulgaris	187.40	217.80	NA	NA	7833.32
Tagetes_patula	45.46	63.26	NA	NA	1227.42
Tanacetum_parthenium	2.78	2.96	NA	NA	45.04
Tellima_grandiflora	1367.96	455.53	NA	NA	1367.96
Teucrium_chamaedrys	139.81	142.78	46.28	7.20	139.81
Trachystemon_orientalis	1533.35	1110.21	37.89	9.03	1533.35
Tropaeolum_majus	1181.43	794.35	47.68	17.84	1181.43
Verbascum_thapsus	0.00	0.00	NA	NA	0.00
Verbena_bonariensis	18.57	35.52	47.38	8.00	18.57
Verbena_peruviana	143.80	61.25	30.95	6.28	143.80
Verbena_rigida	7.96	21.23	NA	NA	7.96
Veronica_brachysiphon	66.77	67.67	NA	NA	1461.60
Veronica_hookeriana	21.99	17.83	39.30	8.91	21.99
Veronica_longifolia	282.14	107.77	NA	NA	282.14
Veronica_speciosa	76.02	63.08	NA	NA	4105.08
Veronica_spicata	373.95	126.20	NA	NA	373.95
Viburnum_bodnantense	14.70	15.99	NA	NA	14.70
Viburnum_davidii	75.08	43.34	NA	NA	75.08
Viburnum_lantana	17.09	17.23	NA	NA	17.09
Viburnum_tinus	56.34	56.69	NA	NA	56.34
Vinca_major	854.00	704.96	NA	NA	854.00
Vinca_minor	427.99	211.62	NA	NA	427.99
Viola_tricolor	41.80	48.92	NA	NA	41.80
Weigela_florida	1084.87	552.22	44.55	9.93	1084.87
Wisteria_sinensis	310.32	225.46	39.48	12.14	310.32
