# Supplementary material for: The Patterns of Intraspecific Variations in Mass of Nectar Sugar along a Phylogeny Distinguish Native from Non-Native Plants in Urban Greenspaces in Southern England
Source: Plants (Basel). 2023 Sep 14;12(18):3270. doi: 10.3390/plants12183270 (PMC10534836; doi:10.3390/plants12183270)
Supplement: Supplementary file 1 [file plants-12-03270-s001.zip › File S1_tree_nectar.tre]

((((((((((((Rudbeckia_fulgida:45.259634,Rhodanthemum_hosmariense:45.259634,((((((Helenium_autumnale:12.879446,Tagetes_patula:12.879445):4.815901,(Helianthus_annuus:8.947215,Echinacea_purpurea:8.947215):8.748132):0.462661,((Coreopsis_verticillata:6.226655,Cosmos_sulphureus:6.226655):4.332976,Dahlia_hybrid:10.55963):7.598377):3.941699,Inula_hookeri:22.099706):0.889753,((((((Solidago_virgaurea:0.301856,(Solidago_canadensis:0.079467,Solidago_gigantea:0.079467):0.222389):3.990882,Erigeron_glaucus:4.292738):0.564879,Aster_frikartii:4.857616):14.085485,(Tanacetum_parthenium:4.675647,(((Argyranthemum_foeniculaceum:0.658806,Argyranthemum_frutescens:0.658807):2.999424,Santolina_chamaecyparissus:3.65823):0.545648,Leucanthemum_superbum:4.203879):0.471768):14.267455):0.231742,((Osteospermum_jucundum:8.955927,Calendula_officinalis:8.955928):3.759306,Dimorphotheca_pluvialis:12.715234):6.45961):2.273935,Brachyglottis_jubar:21.448778):1.540681):11.290764,((Centaurea_montana:2.461961,Centaurea_cyanus:2.461961):13.507737,Echinops_ritro:15.969699):18.310525):10.979411):37.943131,((Campanula_poscharskyana:13.294127,Campanula_lactiflora:13.294127):32.295943,(Lobelia_speciosa:12.797892,Lobelia_cardinalis:12.797893,Lobelia_erinus:12.797893):32.792177):37.612696)Asterales.rn.d8s.tre:9.528871,Escallonia_rubra:92.731637)mrcaott320ott77310:0.998575,((Foeniculum_vulgare:43.467833,((Eryngium_planum:4.958157,Eryngium_variifolium:4.958157):22.615658,Astrantia_major:27.573815):15.894018):42.172822,(((((Centranthus_ruber:36.774709,Knautia_macedonica:36.774709):4.432354,(Abelia_grandiflora:14.464427,Abelia_parvifolia:14.464428):26.742635):9.544611,Symphoricarpos_albus:50.751674):1.846787,Weigela_florida:52.598461):18.339504,(Viburnum_bodnantense:17.523953,((Viburnum_davidii:8.287488,Viburnum_tinus:8.287488):6.644428,Viburnum_lantana:14.931916):2.592038):53.414011)Dipsacales.rn.d8s.tre:14.70269)mrcaott1673ott2128:8.089557)mrcaott320ott1673:13.011199,((((((((((((((Monarda_didyma:5.915267,(Mentha_piperita:5.067829,Mentha_spicata:5.06783):0.847438):3.371576,Satureja_montana:9.286844):7.219691,(Nepeta_faassenii:15.039284,(Hyssopus_officinalis:13.139872,Agastache_rugosa:13.139872):1.899413):1.46725):1.876015,Melissa_officinalis:18.38255):1.217795,(Salvia_yangii:18.680464,Salvia_rosmarinus:18.680464,Salvia_microphylla:18.680464,(Salvia_nemorosa:10.029979,Salvia_officinalis:10.029979):8.650486):0.91988):5.757407,(Lavandula_dentata:9.750942,Lavandula_angustifolia:9.750943):15.606809):8.922666,((Teucrium_chamaedrys:21.043349,Caryopteris_clandonensis:21.043349):7.532365,Stachys_byzantina:28.575714):5.704704):12.99102,((Acanthus_hungaricus:8.202286,Acanthus_mollis:8.202287):38.961727,(Verbena_peruviana:3.886993,(Verbena_rigida:3.221438,Verbena_bonariensis:3.221438):0.665556):43.27702):0.107424):1.601973,((Scrophularia_scorodonia:18.97997,Verbascum_thapsus:18.979969):19.583903,Diascia_barberae:38.563873):10.309538):4.059351,((((Veronica_hookeriana:13.253477,Veronica_brachysiphon:13.253477):4.978944,((Veronica_longifolia:0.999739,Veronica_spicata:0.999739):10.581788,Veronica_speciosa:11.581527):6.650895):23.131766,((Linaria_purpurea:22.914908,Antirrhinum_majus:22.914909):1.967342,Cymbalaria_muralis:24.882251):16.481937):3.794928,Penstemon_hartwegii:45.159116):7.773646):18.087847,(((Osmanthus_burkwoodii:20.11158,(Syringa_meyeri:5.23688,Syringa_vulgaris:5.236881):14.8747):9.878158,(Jasminum_officinale:20.618526,Jasminum_nudiflorum:20.618527):9.371212):1.029342,Forsythia_intermedia:31.01908):40.001528):17.227168,(((((Borago_officinalis:16.691357,((Symphytum_hidcotense:4.626507,Symphytum_uplandicum:4.626508):9.236164,Pentaglottis_sempervirens:13.862672):2.828685):0.409145,((Pulmonaria_officinalis:1.753716,Pulmonaria_angustifolia:1.753716):2.642197,Pulmonaria_rubra:4.395913):12.704589):0.176068,Trachystemon_orientalis:17.27657):0.163985,Brunnera_macrophylla:17.440555):43.743232,Phacelia_tanacetifolia:61.183787)Boraginales.rn.d8s.tre:27.06399)mrcaott248ott2108:1.503291,((Vinca_major:1.108451,Vinca_minor:1.108451):84.804686,(((Solanum_jasminoides:12.514136,Solanum_crispum:12.514137):17.398573,Nicotiana_alata:29.91271):6.993283,Petunia_hybrid:36.905992):49.007144)mrcaott1191ott2192:3.837931)mrcaott248ott1191:12.636506,Aucuba_japonica:102.387574)lamiids:4.353837)mrcaott248ott320:5.599318,((((Rhododendron_souliei:5.244737,Rhododendron_minus:5.244737):21.604245,Pieris_formosa:26.848983):68.03431,(((Primula_bulleyana:40.60613,(((Lysimachia_ephemerum:7.915769,Lysimachia_fortunei:7.915769):19.483193,Lysimachia_ciliata:27.398962):6.276921,Cyclamen_coum:33.675883):6.930247):53.752061,Camellia_japonica:94.358191):0.303659,Phlox_paniculata:94.66185):0.221443):8.693903,Impatiens_hawkeri:103.577196)Ericales.rn.d8s.tre:8.763533)mrcaott248ott650:2.225571,((Philadelphus_virginalis:20.485961,Philadelphus_coronarius:20.485962):28.159554,(Hydrangea_paniculata:25.782971,Hydrangea_macrophylla:25.782972):22.862544):65.920784)mrcaott248ott27233:5.307934,((Lychnis_coronaria:42.767825,(Dianthus_caryophyllus:3.32445,Dianthus_barbatus:3.32445):39.443375):64.283483,((Bistorta_officinalis:15.460582,Bistorta_affinis:15.460582,Persicaria_amplexicaulis:15.460583):52.441553,(Armeria_maritima:41.667162,(Ceratostigma_willmottianum:5.332704,Ceratostigma_plumbaginoides:5.332704):36.334457):26.234974):39.149172)Caryophyllales.rn.d8s.tre:12.822926)mrcaott248ott557:3.860003,((((((Lathyrus_odoratus:36.236975,Wisteria_sinensis:36.236976):27.97895,Lupinus_hartwegii:64.215925):48.48527,((((((Potentilla_fruticosa:78.681758,Alchemilla_mollis:78.681759):3.353421,Rosa_hybrid:82.035179):3.443377,Geum_chiloense:85.478556):9.082623,(((Spiraea hybrid:49.606202,Spiraea_vanhouttei:49.606202,((Chaenomeles_speciosa:9.614799,Pyracantha_coccinea:9.614799):1.130995,(Cotoneaster_lacteus:3.278358,(Cotoneaster_microphyllus:1.944865,Cotoneaster_dammeri:1.944865):1.333494):7.467435):38.860409,Spiraea_japonica:49.606203):1.127065,Prunus_laurocerasus:50.733268):4.253191,Kerria_japonica:54.986459):39.574721):4.400616,Ceanothus_thyrsiflorus:98.961796)Rosales.rn.d8s.tre:12.186212,Begonia_Semperflorens_Cultorum_Group:111.148007)mrcaott371ott2511:1.553188)mrcaott371ott579:3.084369,(((Viola_tricolor:102.607759,(Euphorbia_griffithii:21.907575,((Euphorbia_peplus:11.247598,Euphorbia_characias:11.247598):6.445219,Euphorbia_hyberna:17.692817):4.214759):80.700183):8.818668,Oxalis_articulata:111.426427)mrcaott2ott345:0.594159,Euonymus_fortunei:112.020586)mrcaott2ott1479:3.764979)mrcaott2ott371:2.793039,((((((((((Iberis_sempervirens:26.934429,Aubrieta_gracilis:26.934429):0.096153,Lunaria_rediviva:27.030583):0.271689,Hesperis_matronalis:27.302272):0.146893,(Erysimum_cheiri_:2.001137,Erysimum_linifolium:2.001138):25.448027):0.604057,Lobularia_maritima:28.053222):45.254797,Limnanthes_douglasii:73.308019):8.293042,Tropaeolum_majus:81.601061)Brassicales.rn.d8s.tre:11.352076,((Cistus_purpureus:1.414863,Cistus_argenteus:1.414863):68.703222,Daphne_odora:70.118085):22.835051)mrcaott378ott1697:11.304922,(Skimmia_japonica:44.175737,Choisya_ternata:44.175737):60.082322)mrcaott96ott378:12.735137,((Fuchsia_magellanica:72.635877,Cuphea_cyanea:72.635876):37.053839,(((Geranium_endressii:12.100521,Geranium_pyrenaicum:12.100521):9.443964,Geranium_macrorrhizum:21.544485):27.043783,Pelargonium_hortorum:48.588267):61.101448)mrcaott607ott1276:7.30348)mrcaott96ott607:1.585408)mrcaott2ott96:3.826488,(Hylotelephium_telephium:104.683045,(((Saxifraga_arendsii:27.47979409,Saxifraga_irrigua:27.47979509):20.12149241,((Bergenia_cordifolia:33.7672779,(Heuchera_sanguinea:6.81620916,Tellima_grandiflora:6.81620916):26.95106974):1.2496476,Astilbe_Arendsii_Group:35.0169255):12.584361):36.476616,(Ribes_sanguineum:16.23181218,Ribes_nigrum:16.23181218):67.84609132):20.6051425):17.722046)mrcaott2ott2464:1.329145)Pentapetalae:4.81969,Sarcococca_confusa:128.553927)mrcaott2ott8379:3.126773,((((((Anemone_blanda:11.080488,Anemone_hupehensis:11.080488):29.463964,(Helleborus_argutifolius:5.792284,Helleborus_hybridus:5.792284,Helleborus_lividus:5.792285):34.752167):1.241595,(Delphinium_elatum:23.18448,Aconitum_napellus:23.18448):18.601567):0.764671,Aquilegia_vulgaris:42.550718):37.732339,(((Berberis_thunbergii:1.789206,(Berberis_julianae:1.274145,Berberis_verruculosa:1.274145):0.515061):0.434669,Berberis_darwinii:2.223875):0.455118,(Mahonia_japonica:1.253494,Mahonia_aquifolium:1.253494):1.425498):77.604064):32.655027,Corydalis_lutea:112.938083):18.742616)eudicotyledons:4.077365,(((((((Polygonatum_hybridum:4.920573,Polygonatum_odoratum:4.920574):53.759142,(Hosta_Tardiana_Group:0.742083,Hosta_sieboldiana:0.742083):57.937632):0.506363,(((Muscari_armeniacum:16.766563,Hyacinthus_orientalis:16.766563):2.421301,Scilla_luciliae:19.187863):3.542083,Eucomis_comosa:22.729946):36.456132):3.307291,((Allium_hollandicum:24.753997,Allium_ampeloprasum:24.753997,Allium_roseum:24.753998):30.456017,(((Narcissus_cyclamineus:10.66484,Narcissus_pseudonarcissus:10.664841):2.886608,Galanthus_nivalis:13.551449):34.591473,(Agapanthus_praecox:2.078778,Agapanthus_campanulatus:2.078778):46.064144):7.067093):7.283355):5.057108,(Kniphofia_uvaria:52.270332,Hemerocallis_fulva:52.270332):15.280146):13.107168,(Crocosmia_crocosmiiflora:58.601018,(((Iris_virginica:6.475674,Iris_sibirica:6.475674):31.593774,Sisyrinchium_striatum:38.069448):17.589962,(Gladiolus_communis:21.799798,Crocus_tommasinianus:21.799798):33.859612):2.941609):22.056627):36.219161,Alstroemeria_hybrid:116.876806)mrcaott121ott1439:18.881258)mrcaott2ott121;
