# Supplementary material for: The Patterns of Intraspecific Variations in Mass of Nectar Sugar along a Phylogeny Distinguish Native from Non-Native Plants in Urban Greenspaces in Southern England
Source: Plants (Basel). 2023 Sep 14;12(18):3270. doi: 10.3390/plants12183270 (PMC10534836; doi:10.3390/plants12183270)
Supplement: Supplementary file 1 [file plants-12-03270-s001.zip › File S2 rscript_nectar.R]

rm(list=ls())
data_nect <- read.table("C:\\Users\\kowiyouy\\OneDrive - University of Johannesburg\\Desktop\\Kowiyou\\my papers\\2023\\new paper project\\nectar data\\nectar_data_analyzed.txt",header=TRUE)
attach(data_nect)
names(data_nect)

#phylogeny
#install the package 'V.Phylomaker'
devtools::install_github("jinyizju/V.PhyloMaker")

# load the packages V.phylomaker and picante
library(V.PhyloMaker)
library(picante)

# input species list
species_list <- read.csv("C:\\Users\\kowiyouy\\OneDrive - University of Johannesburg\\Desktop\\Kowiyou\\my papers\\2023\\new paper project\\nectar data\\species_list_nectar_uk.csv")

# generate the phylogeny

tree_nectar <- phylo.maker(sp.list = species_list,
                      tree = GBOTB.extended, nodes = nodes.info.1, scenarios="S3")
#save the phylogeny 
write.tree(tree_nectar$scenario.3,"tree_nectar.tre")

#read the phylogeny
phylo_nectar <- read.tree("C:\\Users\\kowiyouy\\OneDrive - University of Johannesburg\\Desktop\\Kowiyou\\my papers\\2023\\new paper project\\nectar data\\tree_nectar.tre")

plot(phylo_nectar,cex=0.5)

#Compare Life form between native vs. non-native using chi-square
library("MASS")

# Create a dataframe from the main data set that contain species origin and life form.
data_liform <- data.frame(data_nect$origin, data_nect$life_form)

# Create a table with the needed variables: contingency table
data_liform = table(data_nect$origin, data_nect$life_form) 
print(data_liform)
#            climber herb shrub
#native        0     12     2
#non-native    5     145    61

# Perform the Chi-Square test.
print(chisq.test(data_liform))

#X-squared = 1.8779, df = 2, p-value = 0.391 
# no significant difference in preferential selection of non-native


#Question 2: Are Native and non-native floral units the same?

data_floral_unit <- data.frame(data_nect$origin, data_nect$FU_category)

# Create a table with the needed variables: contingency table
data_floral_unit = table(data_nect$origin, data_nect$FU_category) 
print(data_floral_unit)

# Perform the Chi-Square test.
print(chisq.test(data_floral_unit))
#  X-squared = 3.2937, df = 11, p-value = 0.9862


library(phytools)
#Question 3: Do plant characteristics (life-forms, origins and floral traits) predict nectar production?

par(mfrow=C(2,3))
data_nect <- read.table("C:\\Users\\kowiyouy\\OneDrive - University of Johannesburg\\Desktop\\Kowiyou\\my papers\\2023\\new paper project\\nectar data\\nectar_data_analyzed.txt",header=TRUE)
attach(data_nect)
names(data_nect)

#removing species with NA from the tree
list <- c("Alchemilla_mollis","Anemone_blanda","Anemone_hupehensis","Argyranthemum_foeniculaceum","Argyranthemum_frutescens","Armeria_maritima","Aster_frikartii","Astilbe_Arendsii_Group","Astrantia_major","Aubrieta_gracilis","Aucuba_japonica","Begonia_Semperflorens_Cultorum_Group","Berberis_darwinii","Berberis_julianae","Berberis_thunbergii","Berberis_verruculosa","Bistorta_affinis","Brachyglottis_jubar","Brunnera_macrophylla","Calendula_officinalis","Campanula_lactiflora","Campanula_poscharskyana","Ceanothus_thyrsiflorus","Centaurea_cyanus","Chaenomeles_speciosa","Choisya_ternata","Cistus_argenteus","Cistus_purpureus","Coreopsis_verticillata","Cosmos_sulphureus","Cotoneaster_lacteus","Crocus_tommasinianus","Cyclamen_coum","Cymbalaria_muralis","Daphne_odora","Dianthus_barbatus","Diascia_barberae","Dimorphotheca_pluvialis",
          "Echinacea_purpurea",
          "Erigeron_glaucus",
          "Eryngium_planum",
          "Eryngium_variifolium",
          "Escallonia_rubra",
          "Euonymus_fortunei",
          "Euphorbia_characias",
          "Euphorbia_griffithii",
          "Euphorbia_hyberna",
          "Euphorbia_peplus",
          "Foeniculum_vulgare",
          "Forsythia_intermedia",
          "Galanthus_nivalis",
          "Geranium_endressii",
          "Geranium_pyrenaicum",
          "Geum_chiloense",
          "Helenium_autumnale",
          "Helianthus_annuus",
          "Hesperis_matronalis",
          "Hyacinthus_orientalis",
          "Hydrangea_macrophylla",
          "Hydrangea_paniculata",
          "Iberis_sempervirens",
          "Kerria_japonica",
          "Knautia_macedonica",
          "Lathyrus_odoratus",
          "Leucanthemum_superbum",
          "Limnanthes_douglasii",
          "Lobularia_maritima",
          "Lupinus_hartwegii",
          "Lysimachia_ciliata",
          "Lysimachia_fortunei",
          "Mahonia_aquifolium",
          "Mahonia_japonica",
          "Mentha_piperita",
          "Mentha_spicata",
          "Muscari_armeniacum",
          "Osmanthus_burkwoodii",
          "Osteospermum_jucundum",
          "Oxalis_articulata",
          "Pelargonium_hortorum",
          "Persicaria_amplexicaulis",
          "Philadelphus_virginalis",
          "Philadelphus_coronarius",
          "Pieris_formosa",
          "Potentilla_fruticosa",
          "Prunus_laurocerasus",
          "Pyracantha_coccinea",
          "Rhodanthemum_hosmariense",
          "Ribes_nigrum",
          "Rosa_hybrid",
          "Rudbeckia_fulgida",
          "Santolina_chamaecyparissus",
          "Sarcococca_confusa",
          "Saxifraga_arendsii",
          "Saxifraga_irrigua",
          "Scilla_luciliae",
          "Sisyrinchium_striatum",
          "Skimmia_japonica",
          "Solanum_crispum",
          "Solanum_jasminoides",
          "Solidago_canadensis",
          "Solidago_gigantea",
          "Solidago_virgaurea",
          "Spiraea_vanhouttei",
          "Spiraea_japonica",
          "Spiraea_hybrid",
          "Symphoricarpos_albus",
          "Syringa_vulgaris",
          "Tagetes_patula",
          "Tanacetum_parthenium",
          "Tellima_grandiflora",
          "Verbascum_thapsus",
          "Verbena_rigida",
          "Veronica_brachysiphon",
          "Veronica_longifolia",
          "Veronica_speciosa",
          "Veronica_spicata",
          "Viburnum_bodnantense",
          "Viburnum_davidii",
          "Viburnum_lantana",
          "Viburnum_tinus",
          "Vinca_major",
          "Vinca_minor",
          "Viola_tricolor")
phylo_nectar2 <- drop.tip(phylo_nectar,list)

data_nect_con <- data_nect[c(124:225),c(1:13)]
attach(data_nect_con)
names(data_nect_con)
head(data_nect_con)
tail(data_nect_con)


newframe <- data.frame(data_nect$species,data_nect_con$Nectar_conc_mean,data_nect_con$Nectar_conc_SD)

#1- Do Plant origin predict nectar production?
model_aov1 <- phylANOVA(phylo_nectar, origin, Nectar_mass_SD,nsim=1000, posthoc=TRUE, p.adj="holm")
#            Sum Sq      Mean Sq   F value   Pr(>F)
#x           143949.4    143949.4  0.127425  0.687
#Residual    251919377.3 1129683.3 

model_aov2 <- phylANOVA(phylo_nectar2, data_nect_con$origin, data_nect_con$Nectar_conc_SD,nsim=1000, posthoc=TRUE, p.adj="holm")
model_aov3 <- phylANOVA(phylo_nectar, origin, Nectar_conc_mean,nsim=1000, posthoc=TRUE, p.adj="holm")

model_aov4 <- phylANOVA(phylo_nectar, origin, Sugar_per_FU_ug,nsim=1000, posthoc=TRUE, p.adj="holm")
#            Sum Sq     Mean Sq  F value   Pr(>F)
#x           3866100    3866100  0.444406  0.604
#Residual    1939983547 8699478 

model_aov5 <- phylANOVA(phylo_nectar, origin, Nectar_mass_mean,nsim=1000, posthoc=TRUE, p.adj="holm")
#           Sum Sq      Mean Sq   F value   Pr(>F)
#x          105946.8    105946.8  0.034508  0.898
#Residual   684650698.3 3070182.5 


#2- do plant life-form predict nectar production?

model_aov1.2 <- phylANOVA(phylo_nectar, life_form, log(Nectar_mass_SD),nsim=1000, posthoc=TRUE, p.adj="holm")
#            Sum Sq      Mean Sq   F value   Pr(>F)
#x           631718.8    315859.4  0.278886  0.826
#Residual    251431607.9 1132574.8

model_aov2.2 <- phylANOVA(phylo_nectar2, life_form, Nectar_conc_SD,nsim=1000, posthoc=TRUE, p.adj="holm")
model_aov3.3 <- phylANOVA(phylo_nectar2, life_form, Nectar_conc_mean,nsim=1000, posthoc=TRUE, p.adj="holm")

model_aov4.4 <- phylANOVA(phylo_nectar, life_form, Sugar_per_FU_ug,nsim=1000, posthoc=TRUE, p.adj="holm")
#            Sum Sq     Mean Sq  F value   Pr(>F)
#x           14197281   7098640  0.816675  0.569
#Residual    1929652366 8692128 

model_aov5.5 <- phylANOVA(phylo_nectar, life_form, Nectar_mass_mean,nsim=1000, posthoc=TRUE, p.adj="holm")
#           Sum Sq    Mean Sq   F value   Pr(>F)
#x          1462473   731236.4  0.237576  0.856
#Residual   683294172 3077901.7 

#3- do flowers' strutures predict nectar production?

model_aov1.3 <- phylANOVA(phylo_nectar, FU_category, Nectar_mass_SD,nsim=1000, posthoc=TRUE, p.adj="holm")
#          Sum Sq    Mean Sq  F value   Pr(>F)
#x         14046560  1276960  1.142745  0.658
#Residual  238016767 1117450 

model_aov2.3 <- phylANOVA(phylo_nectar2, FU_category, Nectar_conc_SD,nsim=1000, posthoc=TRUE, p.adj="holm")
model_aov3.3 <- phylANOVA(phylo_nectar2, FU_category, Nectar_conc_mean,nsim=1000, posthoc=TRUE, p.adj="holm")

model_aov4.3 <- phylANOVA(phylo_nectar, FU_category, Sugar_per_FU_ug,nsim=1000, posthoc=TRUE, p.adj="holm")
#           Sum Sq     Mean Sq  F value   Pr(>F)
#x          228809249  20800841 2.583367  0.078
#Residual   1715040398 8051833

model_aov5.3 <- phylANOVA(phylo_nectar, FU_category, Nectar_mass_mean,nsim=1000, posthoc=TRUE, p.adj="holm")
#          Sum Sq    Mean Sq  F value   Pr(>F)
#x         33014061  3001278  0.980866  0.771
#Residual  651742584 3059824

################

traits <- read.table("C:\\Users\\kowiyouy\\OneDrive - University of Johannesburg\\Desktop\\Kowiyou\\my papers\\2023\\new paper project\\nectar data\\nectar_data_analyzed_phylosignal.txt",header=TRUE)
attach(traits)
head(traits)
par(mfrow = c(3,2))
for (i in names(traits)) {
plot(phylo_nectar, show.tip.label = FALSE, main = i)
tiplabels(pch = 22, col = traits[, i] + 1, bg = traits[, i] + 1, cex = 1.5)
}

# test phylogenetic signal
traits <- traits[phylo_nectar$tip.label, ]
phy=multi2di(phylo_nectar)
physig <- multiPhylosignal(traits, phy)

write.table(physig,file='signal_nectar')

#phylosignal with subset of native

native <- c("Aconitum_napellus",
"Aquilegia_vulgaris",
"Armeria_maritima",
"Bistorta_officinalis",
"Hylotelephium_telephium",
"Narcissus_pseudonarcissus",
"Polygonatum_hybridum",
"Polygonatum_odoratum",
"Potentilla_fruticosa",
"Solidago_virgaurea",
"Verbascum_thapsus",
"Veronica_spicata",
"Viburnum_lantana",
"Viola_tricolor")

phylo_alien <- drop.tip(phylo_nectar,native)

# test phylogenetic signal within alien
traits_alien <- traits[phylo_alien$tip.label, ]
phy=multi2di(phylo_alien)
physig <- multiPhylosignal(traits_alien, phy)

write.table(physig,file='signal_alien')

###Signal with native
alien <- phylo_alien$tip.label

phylo_native <- drop.tip(phylo_nectar,alien)

# test phylogenetic signal within alien
traits_native <- traits[phylo_native$tip.label, ]
phy=multi2di(phylo_native)
physig <- multiPhylosignal(traits_native, phy)

write.table(physig,file='signal_native')
